# Supplementary material for: Measurement Strategies for the Classification of Edible Oils Using Low-Cost Miniaturised Portable NIR Instruments
Source: Foods. 2021 Nov 18;10(11):2856. doi: 10.3390/foods10112856 (PMC8618161; doi:10.3390/foods10112856)
Supplement: Supplementary file 1 [file foods-10-02856-s001.zip]

Archive with 1 entries (1 files):
- foods-1449036-supplementary.pdf
